# Supplementary material for: Hydrothermally Grown Globosa-like TiO2 Nanostructures for Effective Photocatalytic Dye Degradation and LPG Sensing
Source: Molecules. 2024 Aug 27;29(17):4063. doi: 10.3390/molecules29174063 (PMC11396606; doi:10.3390/molecules29174063)
Supplement: Supplementary file 1 [file molecules-29-04063-s001.zip]

Archive with 1 entries (1 files):
- molecules-3143127-supplementary.pdf
